# Supplementary material for: Lung lesion detectability on images obtained from decimated and CNN-based denoised [18F]-FDG PET/CT scan: an observer-based study for lung-cancer screening
Source: Eur J Nucl Med Mol Imaging. 2025 Apr 25;52(12):4456–66. doi: 10.1007/s00259-025-07259-2 (PMC12491096; doi:10.1007/s00259-025-07259-2)
Supplement: Supplementary file 1 — Supplementary file1 (XLSX 15 KB) [file 259_2025_7259_MOESM1_ESM.xlsx]

## Sheet: Sheet2
Quantitative measurements
	SUVmax (g/mL)					SUVmean (g/mL)					SUVpeak (g/mL)					rSUV					MTV (mL)					TLG (g)					SUVmax_background (g/mL)					SUVmean_background (g/mL)
Denoising	0		1		0 vs 1	0		1		0 vs 1	0		1		0 vs 1	0		1		0 vs 1	0		1		0 vs 1	0		1		0 vs 1	0		1		0 vs 1	0		1		0 vs 1
	mean	std deviation	mean	std deviation	p-values	mean	std deviation	mean	std deviation	p-values	mean	std deviation	mean	std deviation	p-values	mean	std deviation	mean	std deviation	p-values	mean	std deviation	mean	std deviation	p-values	mean	std deviation	mean	std deviation	p-values	mean	std deviation	mean	std deviation	p-values	mean	std deviation	mean	std deviation	p-values
Decimation
100	5.17078	5.72358	4.84475	5.23588	0.618	3.06319	3.25316	2.90638	3.01306	0.6749	2.68014	3.4186	2.72645	3.37141	0.9089	21.7773	48.183	18.057	23.3516	0.41	1.3317	1.3317	1.77794	5.2093	0.4077	8.97448	44.9776	11.3871	57.7767	0.6959	0.573191	0.291423	0.520638	0.234211	0.0962	0.376596	0.16903	0.356454	0.170487	0.32
30	5.48984	6.33176	4.58558	5.22703	0.192	3.1818	3.54306	2.80047	3.04922	0.3336	2.74728	3.56293	2.68889	3.34583	0.8873	16.048	21.2987	16.8089	23.0066	0.7734	1.06681	3.03646	1.82035	4.97504	0.1259	8.05665	40.7333	10.8803	53.4769	0.6183	0.765248	0.370625	0.544208	0.233792	p<0.001	0.454373	0.214269	0.374704	0.165275	0.0005
10	6.49858	7.0137	4.68085	5.60729	0.017	3.69716	3.86347	2.84752	3.25668	0.0468	2.85177	3.6912	2.7234	3.51462	0.7651	15.1045	20.9775	18.5828	29.7761	0.2578	0.716525	2.21324	1.87085	5.71089	0.026	6.5607	33.8552	11.7092	61.3442	0.3837	1.06454	0.747103	0.534042	0.260447	p<0.001	0.596454	0.391592	0.397163	0.192333	p<0.001
5	7.47801	7.73348	4.35886	5.63644	p<0.001	4.30638	4.27996	2.68936	3.27819	p<0.001	2.80425	3.54969	2.52766	3.33931	0.5009	15.8092	20.037	16.0319	24.3748	0.9333	0.487518	1.33854	1.64404	3.96713	0.0012	4.87471	23.857	8.9237	41.891	0.3195	1.10071	0.80804	0.564539	0.349108	p<0.001	0.648227	0.46715	0.414184	0.243364	p<0.001
2	10.3156	10.602	5.6383	7.13395	p<0.001	5.85461	5.70199	3.55319	4.39102	p<0.001	2.82979	3.55258	3.53901	4.72836	0.1556	10.2808	15.0931	11.1348	14.1332	0.6243	0.261348	0.556329	1.5939	3.77856	p<0.001	2.82904	10.509	9.49457	44.6128	0.0853	2.20567	1.13715	0.549645	0.150059	p<0.001	1.42908	0.818495	0.507092	0.0593361	p<0.001
1	14.7447	15.0577	4.11418	6.31188	p<0.001	8.59575	8.20712	2.46099	3.56073	p<0.001	2.80851	3.44946	2.26241	3.26813	0.1735	9.23653	13.357	4.11418	6.31188	p<0.001	1.07503	3.17476	1.63943	4.36891	0.2157	8.61702	31.4849	9.46433	51.6959	0.8681	4.39007	4.11057	1	0	p<0.001	2.85816	2.42187	1	0	p<0.001
	p-values		p-values			p-values		p-values			p-values		p-values			p-values		p-values			p-values		p-values			p-values		p-values			p-values		p-values			p-values		p-values
100 vs 30	1		0.999			1		1			1		1			0.429		0.997			0.955		1			1		1			0.949		0.957			0.991		0.933
100 vs 10	0.839		1			0.903		1			0.999		1			0.256		1			0.343		1			0.99		1			0.203		0.997			0.525		0.278
100 vs 5	0.299		0.983			0.317		0.995			1		0.997			0.381		0.97			0.068		1			0.902		0.999			0.141		0.604			0.281		0.033
100 vs 2	p<0.001		0.869			p<0.001		0.618			0.999		0.416			0.003		0.078			0.007		1			0.62		1			p<0.001		0.9			p<0.001		p<0.001
100 vs 1	p<0.001		0.904			p<0.001		0.889			1		0.892			0.001		p<0.001			0.961		1			1		1			p<0.001		p<0.001			p<0.001		p<0.001
	without denoising (0)		with denoising (1)
	Supplementary Table S 1: Mean values and standard deviations of lesion SUVmax, SUVmean, SUVpeak, rSUV and MTV as well as SUVmax and SUVmean of lung parenchyma are listed for each decimation level without and with denoising (0,1). ANOVA p-values are listed comparing means without and with denoising at each count levels and p-values comparing each decimation to the full-statistics, respectively.
