# Supplementary material for: Lung lesion detectability on images obtained from decimated and CNN-based denoised [18F]-FDG PET/CT scan: an observer-based study for lung-cancer screening
Source: Eur J Nucl Med Mol Imaging. 2025 Apr 25;52(12):4456–66. doi: 10.1007/s00259-025-07259-2 (PMC12491096; doi:10.1007/s00259-025-07259-2)
Supplement: Supplementary file 2 — Supplementary file2 (XLSX 15 KB) [file 259_2025_7259_MOESM2_ESM.xlsx]

## Sheet: Sheet1
Upper vs lower lobes nodules
	upper lobes: 77 lung lesions
	lower lobes: 64 lung lesions
lung lesion detectability score (0,3) distribution (p-values)
	Den = 0		Den =1			Upper vs Lower lesions
decimation	upper lobe	lower lobes	upper lobe	lower lobes		decimation	DEN=0	DEN=1
100 vs 30	0.813	0.608	0.387	0.787		100	0.09	0.01
100 vs 10	0.234	0.082	0.255	0.523		30	0.015	0.02
100 vs 5	0.258	0.225	0.053	0.031		10	0.018	0.037
100 vs 2	0.001	0.024	p < 0.001	0.076		5	0.049	0.017
100 vs 1	p < 0.001	0.002	p < 0.001	0.001		2	p < 0.001	0.404
						1	0.066	0.226
lung lesion detectability score (0,1) distribution (p-values)
	DEN=0		Den = 1			upper vs lower lesions
decimation	upper	lower	upper	lower		decimation	DEN=0	DEN=1
100 vs 30	0.405	0.33	0.703	0.723		100	0.027	0.006
100 vs 10	0.119	0.021	0.148	0.376		30	0.015	0.006
100 vs 5	0.164	0.077	0.023	0.013		10	0.002	0.022
100 vs 2	0.018	0.002	p < 0.001	0.013		5	0.006	0.002
100 vs 1	p < 0.001	0.001	p < 0.001	p < 0.001		2	0.002	0.101
						1	0.094	0.056
Multiple vs single nodule
lung lesion detectability score (0,3) distribution
	18 patients with single lung lesions (216 observations), vs 31 patients with multiple nodules (1476)
	DEN=0		DEN=1			single vs multiple lesions
decimation	single	multiple	single	multiple		decimation	DEN=0	DEN=1
100 vs 30	0.533	0.696	0.753	0.299		100	0.007	0.062
100 vs 10	0.066	0.112	0.792	0.13		30	0.001	0.023
100 vs 5	0.211	0.243	0.182	0.01		10	0.209	0.035
100 vs 2	0.004	0.003	0.008	p < 0.001		5	0.056	0.129
100 vs 1	p < 0.001	p < 0.001	0.001	p < 0.001		2	0.419	0.229
						1	0.37	0.882
lung lesion detectability score (0,1) distribution
	DEN = 0		DEN = 1			single vs multiple lesions
decimation	single	multiple	single	multiple		decimation	DEN=0	DEN=1
100 vs 30	0.31	0.246	1	0.598		100	0.001	0.01
100 vs 10	0.007	0.041	0.546	0.119		30	0.001	0.005
100 vs 5	0.034	0.073	0.035	0.005		10	0.138	0.006
100 vs 2	0.001	0.005	0.001	0		5	0.025	0.107
100 vs 1	p < 0.001	p < 0.001	p < 0.001	p < 0.001		2	0.581	0.811
						1	1	0.592
SUVmax (g/mL) by detectability score (3,0)
							DEN = 0												DEN=1
	DEN = 0		DEN =1				100		30		10		5		2		1		100		30		10		5		2		1
score	mean	standard deviation	mean	standard deviation		score	mean	standard deviation	mean	standard deviation	mean	standard deviation	mean	standard deviation	mean	standard deviation	mean	standard deviation	mean	standard deviation	mean	standard deviation	mean	standard deviation	mean	standard deviation	mean	standard deviation	mean	standard deviation
score = 3	14.2253	10.7664	9.35227	6.09965		score = 3	11.7545	10.9532	11.6237	10.8658	11.5091	10.7257	11.7157	10.621	12.1703	10.3806	13.5147	11.2965	7.95878	6.34416	7.85784	6.37311	7.8539	7.8539	7.69642	6.41581	8.00451	6.57169	7.5236	6.39515
score = 2	8.96564	10.6312	2.45907	3.77715		score = 2	7.46421	8.88934	7.52164	9.08655	7.97043	9.26422	8.41198	9.55056	9.27391	10.8276	10.9251	12.7964	4.07189	5.03031	3.92283	5.00007	3.88221	5.17316	3.6607	5.11523	4.16556	5.90867	3.42128	5.51403
score = 1	5.65838	7.99699	1.65147	3.01871		score = 1	5.59015	7.0089	5.80842	7.31593	6.44478	7.78489	6.89664	8.13599	8.3596	10.0975	9.84107	12.9632	3.89025	4.92434	3.6387	4.83219	3.74232	5.14754	3.59433	5.191	4.28573	6.28885	3.42466	5.75205
score = 0	2.88978	4.15434	1.23476	2.51791		score = 0	3.91901	5.00281	4.04965	5.33817	4.40332	5.78359	4.71	6.29153	5.64973	8.22811	6.93698	11.3934	2.43967	4.05188	2.39999	4.03573	2.45683	4.24358	2.36943	4.23103	2.57182	4.91081	2.29721	4.53955
SUVmean (g/mL) by detectability score (3,0)							DEN = 0												DEN=1
	DEN = 0		DEN =1				100		30		10		5		2		1		100		30		10		5		2		1
score	mean	standard deviation	mean	standard deviation		score	mean	standard deviation	mean	standard deviation	mean	standard deviation	mean	standard deviation	mean	standard deviation	mean	standard deviation	mean	standard deviation	mean	standard deviation	mean	standard deviation	mean	standard deviation	mean	standard deviation	mean	standard deviation
score = 3	8.08601	5.75915	5.55891	3.43489		score = 3	6.69948	5.92324	6.61799	5.88453	6.548	5.8136	6.67177	5.74733	6.94077	5.61108	7.76945	6.1087	4.74253	3.60696	4.68887	3.61988	4.68548	3.63306	4.5994	3.6432	4.83595	3.83642	4.48006	3.64945
score = 2	5.10865	5.70378	1.50728	2.25017		score = 2	4.31036	4.82923	4.31293	4.93274	4.53613	5.01509	4.81205	5.17793	5.27399	5.8122	6.35262	7.05192	2.45601	2.92295	2.39154	2.93999	2.36384	3.02834	2.25303	2.99894	2.62016	3.64672	2.06226	3.14605
score = 1	3.29275	4.55116	1.09542	1.87156		score = 1	3.27949	3.98539	3.37257	4.13452	3.70563	4.36437	3.9938	4.56194	4.78439	5.54375	5.7265	7.17445	2.36895	2.85901	2.24979	2.84337	2.308	3.01246	2.23561	3.0476	2.71921	3.8711	2.07853	3.27266
score = 0	1.8267	2.75913	0.902482	1.89801		score = 0	2.39768	3.08357	2.45354	3.23228	2.6371	3.42648	2.82573	3.70576	3.32425	4.62174	4.08213	6.35123	1.57729	2.54698	1.57023	2.56699	1.60026	2.67354	1.55821	2.67803	1.65687	3.01503	1.5071	2.79353
